# Supplementary material for: Central Sensitization Syndromes and Trauma: Mediating Role of Sleep Quality, Pain Catastrophizing, and Emotional Dysregulation Between Post-Traumatic Stress Disorder and Pain
Source: Healthcare (Basel). 2025 Sep 4;13(17):2221. doi: 10.3390/healthcare13172221 (PMC12428682; doi:10.3390/healthcare13172221)
Supplement: Supplementary file 1 [file healthcare-13-02221-s001.zip]

Archive with 1 entries (1 files):
- healthcare-3789583-supplementary.pdf
